# Supplementary material for: Volatile Metabolome and Transcriptomic Analysis of Kosakonia cowanii Ch1 During Competitive Interaction with Sclerotium rolfsii Reveals New Biocontrol Insights
Source: Microorganisms. 2025 Jun 26;13(7):1483. doi: 10.3390/microorganisms13071483 (PMC12300148; doi:10.3390/microorganisms13071483)
Supplement: Supplementary file 1 [file microorganisms-13-01483-s001.zip]

Archive with 1 entries (1 files):
- microorganisms-3674291-supplementary.pdf
